# Supplementary material for: Characterization of a Novel Tomato R2R3-MYB Transcription Factor Gene, SlMYB306-like, Conferring Salt Tolerance in Arabidopsis
Source: Biology (Basel). 2025 Nov 7;14(11):1566. doi: 10.3390/biology14111566 (PMC12650281; doi:10.3390/biology14111566)
Supplement: Supplementary file 1 [file biology-14-01566-s001.zip]

Archive with 1 entries (1 files):
- biology-3966038-supplementary.pdf
